# Supplementary material for: Gene expression signature for early prediction of late occurring pancytopenia in irradiated baboons
Source: Ann Hematol. 2017 Feb 24;96(5):859–70. doi: 10.1007/s00277-017-2952-7 (PMC5371629; doi:10.1007/s00277-017-2952-7)
Supplement: Supplementary file 2 — Gene description and annotation (Gene ID, gene name and chromosome location) of protein coding mRNAs and miRNAs (from Table 3) are provided in online resource Table 2 (a/b). A literature search (PubMed database/central) examined the association of these mRNA and miRNA species with the hematopoietic system (entries only found for mRNAs) and radiation exposure (entries only found for miRNA species). We employed either NCBI Entrez Gene database (mRNA) or mirBase (miRNA) for gene annotations. The online Resource 2b provides the miRNA ID of the utilized qRT-PCR platform (LDA) and the actual miRNA ID according to the mirBase (mirbase.org, November 2016) which was identified based on the deposited miRNA sequence of the LDA. 1miR-720 probably represents a fragment of a tRNA. (XLS 123 kb) [file 277_2017_2952_MOESM2_ESM.xls]

## Sheet: table-1a-mRNA
	Online resource 2a Port. et al.
		gene ID	gene name	chromosome		gene description			association with the hematopoietic system			reference
	cell cycle
		55536	CDCA7L	7p15.3		CDCA7L is involved in the cell cycle regulation via MYC pathway. There is a deregulation in several malignant tumors (hepatocellular carcinoma, medulloblastoma, melanoma and malignant plasma cells). Furthermore an inhibition of monoamine oxidase A was described.			Deregulated in plasma cells of patients with multiple myeloma			Weinhold et al: Haematologica 2015
	immunoresponse
		2634	GBP2	1p22.2		Interferon-inducible guanylate binding protein is part of the immunoresponse (Inflammation, T-Cells) and erythropoiesis. On the one hand attenuation of tumor progress is discussed (Breast), but on the other hand induced proliferation has been found (esophageal squamous cell carcinomas).			Improved T-Cell response in breast cancer patients			Godoy et al: Breast cancer 2014
		2752	GLUL	1q25.3		The GLUL protein is responsible for the synthesis of glutamine from glutamate. By doing so it is involved in detoxification, cell signaling, acid-base homeostasis and proliferation. An overexpression was observed in liver cancer samples. It is involved in T-Cell proliferation.			GLUL might be crucial for T Helper Cell activation and expansion			Sener et al: PLoS One 2016
									Downregulated in drug resistant T-cell acute lymphoblastic leukemia			Stäubert et al: J Biol Chem 2015
		51191	HERC5	4q22.1		The HERC5 gene codes for a protein that is induced by interferon and part of the bodys antiviral response. It has shown involvement in liver cancer patients and in the dissemination of lung cancer cells.
		5533	PPP3CC	8p21.3		Is involved in the downstream regulation of dopaminergic signal transduction and affects several psychiatric disorders.			Tight relationship to the B-cell receptor pathway			Fabbri et al: Pharmacogenomics 2014
	erythropoesis
		2634	GBP2	1p22.2		Interferon-inducible guanylate binding protein is part of the immunoresponse (Inflammation, T-Cells) and erythropoiesis. On the one hand attenuation of tumor progress is discussed (breast), but on the other hand induced proliferation has been found (esophageal squamous cell carcinomas).			Increases erythropoesis in bone marrow cells			Lin et al: Leukemia 2013
	cell migration
		51191	HERC5	4q22.1		The HERC5 gene codes for a protein that is induced by interferon and part of the bodys antiviral response. It has shown involvement in liver cancer patients, as well as a marker of dissemination in lung cancer.
		70719	HMHA1	10; 10 C1		Codes for a histocompatibility antigen found on hematopoietic cells and many solid tumors. There is evidence that it is involved remodeling and cell spreading.			Is found almost exclusively on hematopoietic cells and promotes cell spreading			De Kreuk et al: PLoS One 2013
	others
		26515	TIMM10B (FXC1)	11p15.4		Is coding for an enzyme that is located on the inner mitochondrial membrane.
	unkown
		387763	C11orf96	11p11.2		Codes for the uncharacterized protein C11orf96
		116211	TM4SF19	3q29

## Sheet: table-1b-miRNA
	Online resource 2b Port. et al.
	Gene ID (LDA)	nucleotide sequence (LDA)	Gene ID mirBase	radiation effects		exposure		reference
	known association with radiation exposure
	hsa-miR-124#	cguguucacagcggaccuugau	miR-124-5p	radiosensitizes human colorectal cancer cells		10 Gy		Zhang Y et al. PLoS One. 2014
				radiosensitizes human esophageal cancer cells TE-1		8 Gy x-ray		Zhang YH et al. Genet Mol Res. 2016
				upregulated 12 weeks post-irradiation in rat lung		20 Gy x-ray		Ling Xie et al. Radiat Oncol. 2014
	rno-miR-7#	caacaaaucacagucugccaua	miR-7-1-3p	radiosensitizes human cancer cells				Lee KM et al. Radiother Oncol. 2011
	hsa-miR-133a		miR-133a	downregulation in A549 parental cells, radiosensitizes non-small cell lung cancer cells		0.2, 0.4 and 0.6 Gy γ-ray		Liu G et al. Oncol Lett. 2016
	hsa-miR-29c	ugaccgauuucuccugguguuc	miR-29c-3p	upregulated in irradiated CD133+ A172 cells		60-Gy x-ray		Tokudome et al. Oncol Lett. 2015
				downregulation of miR-29c resulted in increased proportions of radiation-resistant tumor-initiating cancer stem cells				Vares et al. PLoS One. 2013
	hsa-miR-146a	ccucugaaauucaguucuucag	miR-146a-5p	upregulated in human lymphoblast cell line TK6 cells		2 Gy of x-ray		Chaudhry et al. J Radiat Res. 2013
				upregulated in human coronary artery endothelial cells		10 Gy or 5 fractions of 2 Gy x-ray		Sanjeewani, Palayoor et al. Mol Cancer Res. 2014
	hsa-miR-378	cuccugacuccagguccugugu	miR-378a-5p	upregulated inTK-6 cells		2 Gy		Chaudhry et al. J Radiat Res. 2013
	unknown association with radiation exposure
	hsa-miR-584	uuaugguuugccugggacugag	miR-584-5p
	hsa-miR-574-3p	cacgcucaugcacacacccaca	miR-574-3p	miR-574-5p exerts it´s radioresistant response on lung cancer stem cells through Ches1				Li et al. PLoS One. 2012 Xu et al., BioMed Res Int, 2015
	hsa-miR-7201	ucucgcuggggccucca	miR-7201
